# Supplementary material for: Comparative Efficacy of First-Line Therapeutic Options for ES-SCLC: An Indirect Comparison Using IPDfromKM-Reconstructed Individual Patient Data
Source: Cancers (Basel). 2026 Jun 8;18(12):1869. doi: 10.3390/cancers18121869 (PMC13297242; doi:10.3390/cancers18121869)
Supplement: Supplementary file 1 [file cancers-18-01869-s001.zip]

Archive with 4 entries (3 files):
- supplementary_material-updated/
- supplementary_material-updated/Supplementary Materials 1. PRISMA_2020_checklist.pdf
- supplementary_material-updated/Supplementary Materials 2. codes.pdf
- supplementary_material-updated/Supplementary Materials 3. sclcfig2.xls
