# Supplementary material for: Comparative Efficacy of First-Line Therapeutic Options for ES-SCLC: An Indirect Comparison Using IPDfromKM-Reconstructed Individual Patient Data
Source: Cancers (Basel). 2026 Jun 8;18(12):1869. doi: 10.3390/cancers18121869 (PMC13297242; doi:10.3390/cancers18121869)
Supplement: Supplementary file 1 [file cancers-18-01869-s001.zip › supplementary_material-updated/Supplementary Materials 3. sclcfig2.xls]

## Sheet: redone
SURVIVAL_T	STATUS	RX
0.425	0	1
0.849	1	1
0.849	1	1
0.849	1	1
1.116	0	1
1.383	1	1
1.383	1	1
1.654	0	1
1.925	1	1
1.925	1	1
2.196	0	1
2.467	1	1
2.467	1	1
2.738	0	1
3.009	1	1
3.009	1	1
3.28	0	1
3.55	1	1
3.55	1	1
3.822	0	1
4.093	1	1
4.093	1	1
4.093	1	1
4.093	1	1
4.093	1	1
4.093	1	1
4.364	0	1
4.635	1	1
4.635	1	1
4.635	1	1
4.635	1	1
4.635	1	1
4.906	0	1
5.177	1	1
5.177	1	1
5.177	1	1
5.177	1	1
5.177	1	1
5.177	1	1
5.431	0	1
5.685	1	1
5.685	1	1
5.685	1	1
5.685	1	1
5.685	1	1
5.685	1	1
5.685	1	1
6.194	1	1
6.194	1	1
6.194	1	1
6.194	1	1
6.194	1	1
6.194	1	1
6.194	1	1
6.465	0	1
6.736	1	1
6.736	1	1
6.736	1	1
6.736	1	1
7.007	0	1
7.278	1	1
7.278	1	1
7.278	1	1
7.278	1	1
7.278	1	1
7.278	1	1
7.549	0	1
7.82	1	1
7.82	1	1
7.82	1	1
7.82	1	1
7.82	1	1
8.091	0	1
8.362	1	1
8.362	1	1
8.362	1	1
8.362	1	1
8.362	1	1
8.362	1	1
8.633	0	1
8.904	1	1
8.904	1	1
8.904	1	1
8.904	1	1
8.904	1	1
8.904	1	1
9.175	0	1
9.446	1	1
9.446	1	1
9.446	1	1
9.446	1	1
9.716	0	1
9.987	1	1
9.987	1	1
9.987	1	1
9.987	1	1
9.987	1	1
10.258	0	1
10.529	1	1
10.529	1	1
10.529	1	1
10.529	1	1
10.529	1	1
11.122	0	1
11.122	0	1
11.715	1	1
11.715	1	1
11.715	1	1
11.715	1	1
11.715	1	1
11.715	1	1
11.715	1	1
11.715	1	1
11.715	1	1
11.715	1	1
11.715	1	1
11.715	1	1
11.715	1	1
12.037	0	1
12.359	1	1
12.359	1	1
12.359	1	1
12.359	1	1
12.63	0	1
12.901	1	1
12.901	1	1
12.901	1	1
12.901	1	1
13.172	0	1
13.443	1	1
13.443	1	1
13.443	1	1
13.714	0	1
13.985	1	1
13.985	1	1
13.985	1	1
14.256	0	1
14.527	1	1
14.527	1	1
14.527	1	1
14.527	1	1
14.527	1	1
14.798	0	1
15.069	1	1
15.069	1	1
15.069	1	1
15.069	1	1
15.069	1	1
15.34	0	1
15.611	1	1
15.611	1	1
15.882	0	1
16.153	1	1
16.153	1	1
16.424	0	1
16.966	0	1
17.237	1	1
17.237	1	1
17.237	1	1
17.508	0	1
17.779	1	1
18.05	0	1
18.321	1	1
18.321	1	1
18.592	0	1
18.863	1	1
19.134	0	1
19.405	1	1
19.676	0	1
20.217	0	1
20.488	1	1
20.759	0	1
21.03	1	1
21.572	1	1
21.572	1	1
21.843	0	1
22.385	0	1
22.927	0	1
23.477	0	1
24.019	0	1
24.282	1	1
24.563	0	1
25.113	0	1
25.65	0	1
26.181	0	1
26.718	0	1
27.263	0	1
27.805	0	1
28.347	0	1
28.889	0	1
29.431	0	1
29.973	0	1
30.515	0	1
31.057	0	1
31.599	0	1
32.375	0	1
0.448	0	1
0.895	1	1
0.895	1	1
0.895	1	1
0.895	1	1
0.895	1	1
0.895	1	1
0.895	1	1
1.451	1	1
1.451	1	1
1.451	1	1
1.451	1	1
1.451	1	1
1.451	1	1
1.726	0	1
2.002	1	1
2.002	1	1
2.002	1	1
2.002	1	1
2.002	1	1
2.256	0	1
2.51	1	1
2.832	0	1
3.154	1	1
3.154	1	1
3.154	1	1
3.154	1	1
3.154	1	1
3.154	1	1
3.706	1	1
3.706	1	1
3.981	0	1
4.257	1	1
4.257	1	1
4.257	1	1
4.257	1	1
4.532	0	1
4.808	1	1
4.808	1	1
4.808	1	1
4.808	1	1
4.808	1	1
4.808	1	1
4.808	1	1
4.808	1	1
5.081	0	1
5.354	1	1
5.354	1	1
5.354	1	1
5.354	1	1
5.354	1	1
5.354	1	1
5.354	1	1
5.986	1	1
5.986	1	1
5.986	1	1
5.986	1	1
5.986	1	1
5.986	1	1
5.986	1	1
6.499	0	1
6.499	0	1
7.013	1	1
7.013	1	1
7.013	1	1
7.013	1	1
7.013	1	1
7.013	1	1
7.013	1	1
7.013	1	1
7.013	1	1
7.013	1	1
7.013	1	1
7.013	1	1
7.013	1	1
7.013	1	1
7.013	1	1
7.013	1	1
7.013	1	1
7.013	1	1
7.013	1	1
7.464	1	1
7.464	1	1
7.464	1	1
7.464	1	1
7.464	1	1
7.464	1	1
7.464	1	1
7.464	1	1
7.464	1	1
7.464	1	1
7.464	1	1
7.689	0	1
7.915	1	1
7.915	1	1
7.915	1	1
7.915	1	1
7.915	1	1
7.915	1	1
7.915	1	1
7.915	1	1
7.915	1	1
8.165	0	1
8.416	1	1
8.416	1	1
8.416	1	1
8.416	1	1
8.416	1	1
8.416	1	1
8.416	1	1
8.416	1	1
8.967	1	1
8.967	1	1
8.967	1	1
8.967	1	1
8.967	1	1
8.967	1	1
8.967	1	1
8.967	1	1
9.205	0	1
9.443	1	1
9.443	1	1
9.443	1	1
9.443	1	1
9.443	1	1
9.443	1	1
9.443	1	1
9.443	1	1
9.443	1	1
9.443	1	1
9.681	0	1
9.919	1	1
9.919	1	1
9.919	1	1
9.919	1	1
9.919	1	1
9.919	1	1
10.47	1	1
10.47	1	1
10.47	1	1
10.47	1	1
10.47	1	1
10.47	1	1
10.896	0	1
10.896	0	1
11.322	1	1
11.322	1	1
11.322	1	1
11.322	1	1
11.322	1	1
11.322	1	1
11.322	1	1
11.322	1	1
11.322	1	1
11.322	1	1
11.322	1	1
11.322	1	1
11.322	1	1
11.322	1	1
11.322	1	1
11.322	1	1
11.322	1	1
11.322	1	1
11.322	1	1
11.874	1	1
11.874	1	1
11.874	1	1
11.874	1	1
11.874	1	1
11.874	1	1
12.149	0	1
12.425	1	1
12.425	1	1
12.425	1	1
12.425	1	1
12.675	0	1
12.926	1	1
12.926	1	1
12.926	1	1
12.926	1	1
12.926	1	1
13.477	1	1
13.477	1	1
13.477	1	1
13.477	1	1
13.753	0	1
14.028	1	1
14.028	1	1
14.028	1	1
14.028	1	1
14.028	1	1
14.304	0	1
14.579	1	1
14.579	1	1
14.855	0	1
15.131	1	1
15.131	1	1
15.682	1	1
15.682	1	1
15.682	1	1
15.682	1	1
15.964	0	1
16.246	1	1
16.246	1	1
16.246	1	1
16.246	1	1
16.515	0	1
16.784	1	1
16.784	1	1
17.06	0	1
17.335	1	1
17.335	1	1
17.887	1	1
17.887	1	1
18.162	0	1
18.438	1	1
18.438	1	1
18.713	0	1
18.989	1	1
19.54	1	1
19.816	0	1
20.092	1	1
20.092	1	1
20.092	1	1
20.359	0	1
20.627	1	1
20.627	1	1
20.906	0	1
21.186	1	1
21.186	1	1
21.728	1	1
21.728	1	1
22.028	0	1
22.327	1	1
22.327	1	1
22.327	1	1
22.327	1	1
22.598	0	1
22.868	1	1
23.127	0	1
23.386	1	1
23.939	1	1
23.939	1	1
23.939	1	1
24.22	0	1
24.766	0	1
25.591	1	1
25.591	1	1
25.591	1	1
25.834	0	1
26.077	1	1
26.342	0	1
26.606	1	1
26.606	1	1
26.606	1	1
26.881	0	1
27.157	1	1
27.701	1	1
27.98	0	1
28.527	0	1
29.385	0	1
29.385	0	1
29.385	0	1
29.385	0	1
29.385	0	1
29.385	0	1
29.385	0	1
29.385	0	1
29.385	0	1
0.839	0	1
0.839	0	1
0.839	0	1
0.839	0	1
0.839	0	1
0.839	0	1
0.839	0	1
1.678	1	1
1.678	1	1
2.08	0	1
2.08	0	1
2.08	0	1
2.482	1	1
2.482	1	1
2.846	0	1
2.846	0	1
2.846	0	1
3.211	1	1
3.211	1	1
3.211	1	1
3.211	1	1
3.211	1	1
3.211	1	1
3.524	0	1
3.524	0	1
3.524	0	1
3.838	1	1
3.838	1	1
3.838	1	1
3.838	1	1
3.838	1	1
3.838	1	1
3.838	1	1
3.838	1	1
4.152	0	1
4.152	0	1
4.465	1	1
4.465	1	1
4.465	1	1
4.465	1	1
4.465	1	1
4.465	1	1
4.465	1	1
4.75	0	1
4.75	0	1
4.75	0	1
5.036	1	1
5.036	1	1
5.036	1	1
5.036	1	1
5.036	1	1
5.036	1	1
5.036	1	1
5.036	1	1
5.036	1	1
5.309	0	1
5.309	0	1
5.583	1	1
5.583	1	1
5.583	1	1
5.583	1	1
5.583	1	1
5.583	1	1
5.583	1	1
5.583	1	1
5.583	1	1
5.583	1	1
5.583	1	1
5.583	1	1
5.583	1	1
5.583	1	1
5.583	1	1
5.727	0	1
5.872	1	1
5.872	1	1
5.872	1	1
5.872	1	1
5.872	1	1
5.872	1	1
5.872	1	1
5.872	1	1
5.872	1	1
5.872	1	1
5.872	1	1
5.872	1	1
5.872	1	1
5.872	1	1
5.872	1	1
5.872	1	1
5.872	1	1
5.872	1	1
5.872	1	1
5.872	1	1
6.165	0	1
6.165	0	1
6.165	0	1
6.459	1	1
6.459	1	1
6.459	1	1
6.459	1	1
6.459	1	1
6.459	1	1
6.459	1	1
6.459	1	1
6.459	1	1
6.459	1	1
6.459	1	1
6.459	1	1
6.459	1	1
6.459	1	1
6.459	1	1
6.459	1	1
6.674	0	1
6.674	0	1
6.889	1	1
6.889	1	1
6.889	1	1
6.889	1	1
6.889	1	1
6.889	1	1
6.889	1	1
6.889	1	1
6.889	1	1
6.889	1	1
6.889	1	1
6.889	1	1
6.889	1	1
7.554	0	1
7.554	0	1
7.554	0	1
7.554	0	1
7.554	0	1
8.22	1	1
8.22	1	1
8.22	1	1
8.22	1	1
8.22	1	1
8.22	1	1
8.22	1	1
8.22	1	1
8.22	1	1
8.22	1	1
8.22	1	1
8.22	1	1
8.22	1	1
8.22	1	1
8.22	1	1
8.22	1	1
8.22	1	1
8.22	1	1
8.22	1	1
8.22	1	1
8.22	1	1
8.22	1	1
8.22	1	1
8.22	1	1
8.22	1	1
8.22	1	1
8.22	1	1
8.22	1	1
8.22	1	1
8.22	1	1
8.22	1	1
8.22	1	1
8.22	1	1
8.22	1	1
8.22	1	1
8.22	1	1
8.22	1	1
8.22	1	1
8.22	1	1
8.22	1	1
8.22	1	1
8.22	1	1
8.22	1	1
8.22	1	1
8.22	1	1
8.22	1	1
8.22	1	1
8.22	1	1
8.22	1	1
8.22	1	1
8.53	0	1
8.53	0	1
8.53	0	1
8.839	1	1
8.839	1	1
8.839	1	1
8.839	1	1
8.839	1	1
8.839	1	1
8.839	1	1
8.839	1	1
8.839	1	1
8.839	1	1
8.839	1	1
8.839	1	1
8.839	1	1
8.839	1	1
8.839	1	1
8.839	1	1
8.839	1	1
8.839	1	1
8.839	1	1
8.839	1	1
8.839	1	1
8.839	1	1
8.839	1	1
8.839	1	1
8.839	1	1
9.161	0	1
9.161	0	1
9.161	0	1
9.483	1	1
9.483	1	1
9.483	1	1
9.483	1	1
9.483	1	1
9.483	1	1
9.483	1	1
9.483	1	1
9.483	1	1
9.483	1	1
9.483	1	1
9.483	1	1
9.483	1	1
9.483	1	1
9.483	1	1
9.483	1	1
9.483	1	1
9.483	1	1
9.483	1	1
9.797	0	1
9.797	0	1
10.111	1	1
10.111	1	1
10.111	1	1
10.111	1	1
10.111	1	1
10.111	1	1
10.111	1	1
10.111	1	1
10.111	1	1
10.111	1	1
10.111	1	1
10.111	1	1
10.111	1	1
10.111	1	1
10.111	1	1
10.111	1	1
10.111	1	1
10.415	0	1
10.415	0	1
10.415	0	1
10.719	1	1
10.719	1	1
10.719	1	1
10.719	1	1
10.719	1	1
10.719	1	1
10.719	1	1
10.719	1	1
10.719	1	1
10.719	1	1
10.719	1	1
10.719	1	1
10.719	1	1
10.719	1	1
10.719	1	1
10.719	1	1
11.005	0	1
11.005	0	1
11.292	1	1
11.292	1	1
11.292	1	1
11.292	1	1
11.292	1	1
11.292	1	1
11.664	0	1
11.664	0	1
11.664	0	1
11.664	0	1
12.037	1	1
12.037	1	1
12.037	1	1
12.037	1	1
12.037	1	1
12.037	1	1
12.037	1	1
12.037	1	1
12.037	1	1
12.037	1	1
12.037	1	1
12.037	1	1
12.037	1	1
12.037	1	1
12.037	1	1
12.037	1	1
12.037	1	1
12.037	1	1
12.037	1	1
12.037	1	1
12.037	1	1
12.243	0	1
12.449	1	1
12.449	1	1
12.449	1	1
12.449	1	1
12.449	1	1
12.449	1	1
12.449	1	1
12.449	1	1
12.449	1	1
12.449	1	1
12.449	1	1
12.449	1	1
12.449	1	1
12.848	0	1
12.848	0	1
12.848	0	1
12.848	0	1
13.247	1	1
13.247	1	1
13.247	1	1
13.247	1	1
13.247	1	1
13.247	1	1
13.247	1	1
13.247	1	1
13.247	1	1
13.247	1	1
13.247	1	1
13.247	1	1
13.247	1	1
13.247	1	1
13.247	1	1
13.247	1	1
13.247	1	1
13.247	1	1
13.247	1	1
13.247	1	1
13.247	1	1
13.247	1	1
13.561	0	1
13.561	0	1
13.874	1	1
13.874	1	1
13.874	1	1
13.874	1	1
13.874	1	1
13.874	1	1
13.874	1	1
13.874	1	1
13.874	1	1
13.874	1	1
14.188	0	1
14.188	0	1
14.188	0	1
14.501	1	1
14.501	1	1
14.501	1	1
14.501	1	1
14.501	1	1
14.501	1	1
14.501	1	1
14.501	1	1
14.815	0	1
14.815	0	1
14.815	0	1
15.129	1	1
15.129	1	1
15.129	1	1
15.129	1	1
15.129	1	1
15.129	1	1
15.129	1	1
15.129	1	1
15.129	1	1
15.129	1	1
15.442	0	1
15.442	0	1
15.756	1	1
15.756	1	1
15.756	1	1
15.756	1	1
15.756	1	1
15.756	1	1
15.756	1	1
15.756	1	1
16.07	0	1
16.07	0	1
16.07	0	1
16.383	1	1
16.383	1	1
16.383	1	1
16.383	1	1
16.383	1	1
16.383	1	1
16.697	0	1
16.697	0	1
16.697	0	1
17.01	1	1
17.01	1	1
17.01	1	1
17.01	1	1
17.01	1	1
17.01	1	1
17.01	1	1
17.01	1	1
17.01	1	1
17.324	0	1
17.324	0	1
17.638	1	1
17.638	1	1
17.638	1	1
17.638	1	1
17.638	1	1
17.638	1	1
17.951	0	1
17.951	0	1
17.951	0	1
18.265	1	1
18.265	1	1
18.265	1	1
18.265	1	1
18.265	1	1
18.265	1	1
18.265	1	1
18.265	1	1
18.579	0	1
18.579	0	1
18.579	0	1
18.892	1	1
18.892	1	1
18.892	1	1
19.237	0	1
19.237	0	1
19.237	0	1
19.583	1	1
19.583	1	1
19.583	1	1
19.583	1	1
19.865	0	1
19.865	0	1
20.147	1	1
20.147	1	1
20.147	1	1
20.46	0	1
20.46	0	1
20.46	0	1
20.774	1	1
20.774	1	1
21.202	0	1
21.202	0	1
21.202	0	1
21.629	1	1
21.943	0	1
21.943	0	1
21.943	0	1
22.57	0	1
22.57	0	1
22.57	0	1
22.884	1	1
23.197	0	1
23.197	0	1
23.511	1	1
23.825	0	1
23.825	0	1
23.825	0	1
24.452	0	1
24.452	0	1
24.452	0	1
24.766	1	1
25.079	0	1
25.079	0	1
25.706	0	1
0.695	0	1
1.391	1	1
1.391	1	1
1.391	1	1
1.391	1	1
1.391	1	1
1.391	1	1
1.391	1	1
1.391	1	1
1.798	0	1
1.798	0	1
2.205	1	1
2.205	1	1
2.205	1	1
2.613	0	1
3.02	1	1
3.02	1	1
3.65	1	1
3.65	1	1
3.65	1	1
3.65	1	1
3.65	1	1
3.65	1	1
3.965	0	1
4.28	1	1
4.28	1	1
4.28	1	1
4.28	1	1
4.28	1	1
4.28	1	1
4.28	1	1
4.28	1	1
4.594	0	1
4.909	1	1
4.909	1	1
4.909	1	1
4.909	1	1
4.909	1	1
5.169	0	1
5.428	1	1
5.428	1	1
5.428	1	1
5.428	1	1
5.428	1	1
5.428	1	1
5.428	1	1
5.428	1	1
5.428	1	1
5.428	1	1
5.428	1	1
5.428	1	1
5.789	0	1
6.15	1	1
6.15	1	1
6.15	1	1
6.15	1	1
6.15	1	1
6.15	1	1
6.15	1	1
6.15	1	1
6.15	1	1
6.4	0	1
6.65	1	1
6.65	1	1
6.65	1	1
6.65	1	1
6.65	1	1
6.65	1	1
6.65	1	1
6.65	1	1
6.65	1	1
6.65	1	1
6.65	1	1
6.65	1	1
7.206	1	1
7.206	1	1
7.206	1	1
7.206	1	1
7.206	1	1
7.206	1	1
7.206	1	1
7.206	1	1
7.484	0	1
7.761	1	1
7.761	1	1
7.761	1	1
7.761	1	1
7.761	1	1
7.761	1	1
7.761	1	1
7.761	1	1
7.761	1	1
7.761	1	1
8.095	0	1
8.428	1	1
8.428	1	1
8.428	1	1
8.428	1	1
8.428	1	1
8.428	1	1
8.428	1	1
8.428	1	1
8.428	1	1
8.428	1	1
8.761	0	1
9.095	1	1
9.095	1	1
9.095	1	1
9.095	1	1
9.095	1	1
9.095	1	1
9.095	1	1
9.095	1	1
9.428	0	1
9.761	1	1
9.761	1	1
9.761	1	1
9.761	1	1
9.761	1	1
9.761	1	1
9.761	1	1
9.761	1	1
10.095	0	1
10.428	1	1
10.428	1	1
10.428	1	1
10.428	1	1
10.428	1	1
10.428	1	1
10.428	1	1
10.762	0	1
11.095	1	1
11.095	1	1
11.095	1	1
11.095	1	1
11.095	1	1
11.095	1	1
11.095	1	1
11.095	1	1
11.095	1	1
11.465	0	1
11.836	1	1
11.836	1	1
11.836	1	1
11.836	1	1
11.836	1	1
12.169	0	1
12.502	1	1
12.502	1	1
12.502	1	1
12.502	1	1
12.502	1	1
12.502	1	1
12.502	1	1
12.502	1	1
12.873	0	1
13.243	1	1
13.243	1	1
13.243	1	1
13.243	1	1
13.243	1	1
13.243	1	1
13.243	1	1
13.651	0	1
14.058	1	1
14.058	1	1
14.058	1	1
14.058	1	1
14.465	0	1
14.873	1	1
14.873	1	1
14.873	1	1
15.28	0	1
15.688	1	1
15.688	1	1
15.688	1	1
16.095	0	1
16.503	1	1
16.503	1	1
16.91	0	1
17.317	1	1
17.317	1	1
17.317	1	1
17.725	0	1
18.132	1	1
18.132	1	1
18.54	0	1
18.947	1	1
18.947	1	1
18.947	1	1
19.355	0	1
19.355	0	1
19.762	1	1
19.762	1	1
19.762	1	1
20.17	0	1
20.577	1	1
20.577	1	1
20.577	1	1
20.577	1	1
20.984	0	1
21.392	1	1
21.799	0	1
22.207	1	1
22.614	0	1
23.022	1	1
23.022	1	1
23.417	0	1
23.812	1	1
23.812	1	1
24.232	0	1
24.651	1	1
25.059	0	1
25.874	0	1
26.688	0	1
26.688	0	1
27.8	0	1
27.8	0	1
27.8	0	1
27.8	0	1
27.8	0	1
27.8	0	1
27.8	0	1
27.8	0	1
27.8	0	1
0.4	0	1
0.8	1	1
0.8	1	1
0.8	1	1
0.8	1	1
1.2	0	1
1.6	1	1
1.6	1	1
1.6	1	1
1.6	1	1
1.6	1	1
2	0	1
2.4	1	1
2.4	1	1
2.4	1	1
2.7	0	1
3.1	1	1
3.5	0	1
3.9	1	1
3.9	1	1
4.3	0	1
4.7	1	1
4.7	1	1
4.7	1	1
4.7	1	1
4.7	1	1
4.7	1	1
5.1	0	1
5.1	0	1
5.4	1	1
5.4	1	1
5.4	1	1
5.4	1	1
5.4	1	1
5.4	1	1
5.4	1	1
5.8	0	1
6.2	1	1
6.2	1	1
6.2	1	1
6.2	1	1
6.2	1	1
6.2	1	1
6.2	1	1
6.2	1	1
6.2	1	1
6.5	0	1
6.9	1	1
6.9	1	1
6.9	1	1
6.9	1	1
6.9	1	1
6.9	1	1
6.9	1	1
6.9	1	1
6.9	1	1
7.4	1	1
7.4	1	1
7.4	1	1
7.4	1	1
7.4	1	1
7.4	1	1
7.4	1	1
7.4	1	1
7.7	0	1
8	1	1
8	1	1
8	1	1
8	1	1
8	1	1
8	1	1
8	1	1
8	1	1
8.3	0	1
8.6	1	1
8.6	1	1
8.6	1	1
8.6	1	1
8.6	1	1
8.6	1	1
8.6	1	1
8.6	1	1
8.9	0	1
9.1	1	1
9.1	1	1
9.1	1	1
9.1	1	1
9.1	1	1
9.1	1	1
9.1	1	1
9.1	1	1
9.1	1	1
9.4	0	1
9.7	1	1
9.7	1	1
9.7	1	1
9.7	1	1
9.7	1	1
9.7	1	1
9.7	1	1
9.7	1	1
9.7	1	1
10.1	0	1
10.4	1	1
10.4	1	1
10.4	1	1
10.4	1	1
10.4	1	1
10.4	1	1
10.4	1	1
10.4	1	1
10.7	0	1
11.1	1	1
11.1	1	1
11.1	1	1
11.1	1	1
11.1	1	1
11.1	1	1
11.3	0	1
11.6	1	1
11.6	1	1
11.6	1	1
11.6	1	1
11.6	1	1
11.6	1	1
11.6	1	1
11.6	1	1
11.6	1	1
12	0	1
12.4	1	1
12.4	1	1
12.4	1	1
12.4	1	1
12.4	1	1
12.4	1	1
12.4	1	1
12.4	1	1
12.4	1	1
12.8	0	1
13.2	1	1
13.2	1	1
13.2	1	1
13.2	1	1
13.2	1	1
13.2	1	1
13.6	0	1
14	1	1
14	1	1
14	1	1
14	1	1
14.6	0	1
14.6	0	1
15.1	1	1
15.1	1	1
15.5	0	1
15.9	1	1
15.9	1	1
15.9	1	1
15.9	1	1
16.3	0	1
16.7	1	1
16.7	1	1
17.1	0	1
17.5	1	1
17.5	1	1
17.5	1	1
17.5	1	1
17.5	1	1
17.9	0	1
18.3	1	1
18.3	1	1
18.6	0	1
19	1	1
19	1	1
19.4	0	1
19.4	0	1
19.8	1	1
20.6	0	1
20.6	0	1
21.4	1	1
21.8	0	1
22.2	1	1
22.6	0	1
23.4	0	1
24.2	0	1
24.9	0	1
24.9	0	1
25.3	1	1
25.3	1	1
25.7	0	1
26.5	0	1
27.3	0	1
28.1	0	1
28.9	0	1
29.7	0	1
29.7	0	1
30.7	0	1
30.7	0	1
30.7	0	1
30.7	0	1
30.7	0	1
30.7	0	1
0.455	0	2
0.455	0	2
0.455	0	2
0.455	0	2
0.909	1	2
0.909	1	2
0.909	1	2
0.909	1	2
1.18	0	2
1.18	0	2
1.18	0	2
1.451	1	2
1.451	1	2
1.451	1	2
1.451	1	2
1.715	0	2
1.715	0	2
1.715	0	2
1.979	1	2
1.979	1	2
2.256	0	2
2.256	0	2
2.534	1	2
2.534	1	2
2.534	1	2
2.806	0	2
2.806	0	2
2.806	0	2
3.077	1	2
3.077	1	2
3.348	0	2
3.348	0	2
3.348	0	2
3.619	1	2
3.619	1	2
3.619	1	2
3.619	1	2
3.619	1	2
3.89	0	2
3.89	0	2
3.89	0	2
4.161	1	2
4.432	0	2
4.432	0	2
4.432	0	2
4.703	1	2
4.703	1	2
4.974	0	2
4.974	0	2
5.245	1	2
5.245	1	2
5.245	1	2
5.245	1	2
5.245	1	2
5.245	1	2
5.245	1	2
5.245	1	2
5.516	0	2
5.516	0	2
5.516	0	2
5.787	1	2
5.787	1	2
5.787	1	2
5.787	1	2
5.787	1	2
5.787	1	2
5.787	1	2
5.787	1	2
5.787	1	2
6.058	0	2
6.058	0	2
6.058	0	2
6.329	1	2
6.329	1	2
6.329	1	2
6.329	1	2
6.329	1	2
6.329	1	2
6.329	1	2
6.6	0	2
6.6	0	2
6.6	0	2
6.871	1	2
6.871	1	2
6.871	1	2
6.871	1	2
6.871	1	2
6.871	1	2
6.871	1	2
7.142	0	2
7.142	0	2
7.413	1	2
7.413	1	2
7.413	1	2
7.413	1	2
7.413	1	2
7.413	1	2
7.413	1	2
7.413	1	2
7.413	1	2
7.955	0	2
7.955	0	2
7.955	0	2
7.955	0	2
7.955	0	2
7.955	0	2
8.497	1	2
8.497	1	2
8.497	1	2
8.497	1	2
8.497	1	2
8.497	1	2
8.497	1	2
8.497	1	2
8.497	1	2
8.497	1	2
8.497	1	2
8.497	1	2
8.497	1	2
8.497	1	2
8.497	1	2
8.497	1	2
8.497	1	2
8.497	1	2
8.497	1	2
8.497	1	2
8.497	1	2
8.497	1	2
8.768	0	2
8.768	0	2
8.768	0	2
9.039	1	2
9.039	1	2
9.039	1	2
9.039	1	2
9.039	1	2
9.039	1	2
9.31	0	2
9.31	0	2
9.31	0	2
9.581	1	2
9.581	1	2
9.581	1	2
9.581	1	2
9.581	1	2
9.852	0	2
9.852	0	2
10.123	1	2
10.123	1	2
10.123	1	2
10.123	1	2
10.123	1	2
10.123	1	2
10.123	1	2
10.123	1	2
10.123	1	2
10.394	0	2
10.394	0	2
10.394	0	2
10.665	1	2
10.665	1	2
10.665	1	2
10.665	1	2
10.665	1	2
10.665	1	2
10.665	1	2
10.665	1	2
10.936	0	2
10.936	0	2
10.936	0	2
11.207	1	2
11.207	1	2
11.207	1	2
11.207	1	2
11.207	1	2
11.207	1	2
11.207	1	2
11.207	1	2
11.207	1	2
11.207	1	2
11.478	0	2
11.478	0	2
11.478	0	2
11.749	1	2
11.749	1	2
11.749	1	2
11.749	1	2
11.749	1	2
11.749	1	2
12.02	0	2
12.02	0	2
12.291	1	2
12.291	1	2
12.291	1	2
12.291	1	2
12.562	0	2
12.562	0	2
12.562	0	2
12.833	1	2
12.833	1	2
12.833	1	2
12.833	1	2
12.833	1	2
12.833	1	2
12.833	1	2
12.833	1	2
12.833	1	2
13.104	0	2
13.104	0	2
13.104	0	2
13.375	1	2
13.375	1	2
13.375	1	2
13.375	1	2
13.375	1	2
13.646	0	2
13.646	0	2
13.646	0	2
13.917	1	2
13.917	1	2
13.917	1	2
13.917	1	2
14.188	0	2
14.188	0	2
14.459	1	2
14.459	1	2
14.459	1	2
14.459	1	2
14.459	1	2
14.459	1	2
14.73	0	2
14.73	0	2
14.73	0	2
15.001	1	2
15.001	1	2
15.001	1	2
15.001	1	2
15.272	0	2
15.272	0	2
15.272	0	2
15.543	1	2
15.543	1	2
15.543	1	2
15.543	1	2
15.814	0	2
15.814	0	2
15.814	0	2
16.085	1	2
16.085	1	2
16.085	1	2
16.085	1	2
16.085	1	2
16.085	1	2
16.356	0	2
16.356	0	2
16.356	0	2
16.627	1	2
16.627	1	2
16.627	1	2
16.898	0	2
16.898	0	2
17.169	1	2
17.169	1	2
17.169	1	2
17.44	0	2
17.44	0	2
17.44	0	2
17.711	1	2
17.711	1	2
17.711	1	2
17.711	1	2
17.711	1	2
17.711	1	2
17.982	0	2
17.982	0	2
17.982	0	2
18.253	1	2
18.253	1	2
18.253	1	2
18.253	1	2
18.253	1	2
18.253	1	2
18.524	0	2
18.524	0	2
18.524	0	2
18.795	1	2
18.795	1	2
18.795	1	2
19.066	0	2
19.066	0	2
19.337	1	2
19.337	1	2
19.337	1	2
19.608	0	2
19.608	0	2
19.608	0	2
19.879	1	2
19.879	1	2
19.879	1	2
20.15	0	2
20.15	0	2
20.15	0	2
20.421	1	2
20.692	0	2
20.692	0	2
20.692	0	2
20.963	1	2
20.963	1	2
20.963	1	2
20.963	1	2
21.234	0	2
21.234	0	2
21.505	1	2
21.505	1	2
21.505	1	2
21.776	0	2
21.776	0	2
21.776	0	2
22.047	1	2
22.318	0	2
22.318	0	2
22.318	0	2
22.589	1	2
22.589	1	2
22.86	0	2
22.86	0	2
22.86	0	2
23.402	0	2
23.402	0	2
23.402	0	2
23.673	1	2
23.944	0	2
23.944	0	2
24.215	1	2
24.486	0	2
24.486	0	2
24.486	0	2
25.028	0	2
25.028	0	2
25.028	0	2
25.57	0	2
25.57	0	2
25.57	0	2
26.112	0	2
26.112	0	2
26.654	0	2
26.654	0	2
26.654	0	2
27.196	0	2
27.196	0	2
27.196	0	2
27.467	1	2
27.467	1	2
27.738	0	2
27.738	0	2
27.738	0	2
28.009	1	2
28.009	1	2
28.009	1	2
28.009	1	2
28.28	0	2
28.28	0	2
28.28	0	2
28.822	0	2
28.822	0	2
29.364	0	2
29.364	0	2
29.364	0	2
29.906	0	2
29.906	0	2
29.906	0	2
30.447	0	2
30.447	0	2
30.447	0	2
30.989	0	2
30.989	0	2
31.531	0	2
31.531	0	2
31.531	0	2
32.073	0	2
32.073	0	2
32.073	0	2
32.497	0	2
32.649	0	2
32.649	0	2
32.649	0	2
32.649	0	2
32.649	0	2
32.649	0	2
0.4	0	3
0.799	1	3
0.799	1	3
0.799	1	3
0.799	1	3
0.799	1	3
0.799	1	3
0.799	1	3
0.799	1	3
1.075	0	3
1.351	1	3
1.351	1	3
1.351	1	3
1.351	1	3
1.626	0	3
1.902	1	3
1.902	1	3
2.177	0	3
2.453	1	3
2.453	1	3
2.453	1	3
2.729	0	3
3.004	1	3
3.004	1	3
3.004	1	3
3.004	1	3
3.004	1	3
3.004	1	3
3.28	0	3
3.555	1	3
3.555	1	3
3.555	1	3
3.555	1	3
3.555	1	3
3.555	1	3
3.831	0	3
4.107	1	3
4.107	1	3
4.107	1	3
4.107	1	3
4.382	0	3
4.658	1	3
4.658	1	3
4.658	1	3
4.658	1	3
4.658	1	3
4.933	0	3
5.209	1	3
5.209	1	3
5.209	1	3
5.209	1	3
5.209	1	3
5.485	0	3
5.76	1	3
5.76	1	3
5.76	1	3
5.76	1	3
5.76	1	3
5.76	1	3
5.76	1	3
6.036	0	3
6.311	1	3
6.311	1	3
6.311	1	3
6.587	0	3
6.863	1	3
6.863	1	3
6.863	1	3
6.863	1	3
6.863	1	3
6.863	1	3
6.863	1	3
6.863	1	3
6.863	1	3
7.138	0	3
7.414	1	3
7.414	1	3
7.414	1	3
7.414	1	3
7.414	1	3
7.414	1	3
7.414	1	3
7.689	0	3
7.965	1	3
7.965	1	3
7.965	1	3
7.965	1	3
7.965	1	3
8.516	1	3
8.516	1	3
8.516	1	3
8.516	1	3
8.516	1	3
8.516	1	3
8.516	1	3
8.516	1	3
8.792	0	3
9.067	1	3
9.067	1	3
9.067	1	3
9.067	1	3
9.343	0	3
9.619	1	3
9.619	1	3
9.619	1	3
9.619	1	3
9.894	0	3
10.17	1	3
10.17	1	3
10.17	1	3
10.17	1	3
10.17	1	3
10.721	0	3
10.721	0	3
11.272	1	3
11.272	1	3
11.272	1	3
11.272	1	3
11.272	1	3
11.272	1	3
11.272	1	3
11.272	1	3
11.272	1	3
11.272	1	3
11.272	1	3
11.272	1	3
11.272	1	3
11.272	1	3
11.272	1	3
11.272	1	3
11.548	0	3
11.823	1	3
11.823	1	3
11.823	1	3
11.823	1	3
11.823	1	3
11.823	1	3
12.099	0	3
12.375	1	3
12.375	1	3
12.375	1	3
12.375	1	3
12.375	1	3
12.375	1	3
12.65	0	3
12.926	1	3
12.926	1	3
12.926	1	3
12.926	1	3
13.201	0	3
13.477	1	3
13.477	1	3
13.753	0	3
14.028	1	3
14.028	1	3
14.279	0	3
14.529	1	3
14.529	1	3
14.529	1	3
14.529	1	3
14.529	1	3
14.73	0	3
14.93	1	3
14.93	1	3
14.93	1	3
14.93	1	3
14.93	1	3
14.93	1	3
14.93	1	3
14.93	1	3
14.93	1	3
14.93	1	3
15.156	0	3
15.381	1	3
15.381	1	3
15.381	1	3
15.381	1	3
15.657	0	3
15.932	1	3
15.932	1	3
15.932	1	3
15.932	1	3
16.208	0	3
16.484	1	3
16.484	1	3
16.484	1	3
16.484	1	3
16.484	1	3
16.759	0	3
17.035	1	3
17.035	1	3
17.586	1	3
17.586	1	3
17.586	1	3
17.586	1	3
17.862	0	3
18.137	1	3
18.137	1	3
18.137	1	3
18.413	0	3
18.688	1	3
18.688	1	3
18.688	1	3
18.688	1	3
18.688	1	3
18.964	0	3
19.24	1	3
19.24	1	3
19.515	0	3
19.791	1	3
19.791	1	3
20.077	0	3
20.363	1	3
20.363	1	3
20.628	0	3
20.893	1	3
21.169	0	3
21.444	1	3
21.716	0	3
21.987	1	3
22.275	0	3
22.564	1	3
22.564	1	3
22.827	0	3
23.09	1	3
23.37	0	3
23.649	1	3
23.649	1	3
23.919	0	3
24.188	1	3
24.47	0	3
24.752	1	3
25.027	0	3
25.303	1	3
25.579	0	3
25.854	1	3
26.13	0	3
26.681	0	3
27.232	0	3
27.508	1	3
27.508	1	3
27.508	1	3
[truncated: 1,423 more rows]
